# Supplementary material for: Genetic polymorphisms of 16 X-STR loci in the Hani population from Southwest China
Source: Forensic Sci Res. 2021 Jun 16;7(2):196–201. doi: 10.1080/20961790.2021.1877389 (PMC9246014; doi:10.1080/20961790.2021.1877389)
Supplement: Supplemental Material [file TFSR_A_1877389_SM6160.zip]

Archive with 5 entries (5 files):
- Supplementary tables of 1877389/Table S1.docx
- Supplementary tables of 1877389/Table S2.xlsx
- Supplementary tables of 1877389/Table S3.xlsx
- Supplementary tables of 1877389/Table S4.xlsx
- Supplementary tables of 1877389/Table S5.xlsx
