# Supplementary material for: Genetic polymorphisms of 16 X-STR loci in the Hani population from Southwest China
Source: Forensic Sci Res. 2021 Jun 16;7(2):196–201. doi: 10.1080/20961790.2021.1877389 (PMC9246014; doi:10.1080/20961790.2021.1877389)
Supplement: Supplemental Material [file TFSR_A_1877389_SM6160.zip › Supplementary tables of 1877389/Table S2.xlsx]

## Sheet: Sheet1
Table S2. Allele frequencies and forensically relevant parameters of 16 X-STR loci from Yunnan Hani population.
	DXS6795	DXS9902	DXS8378	HPRTB	GATA165B12	DXS7132	DXS7424	DXS6807	DXS6803	GATA172D05	DXS6800	DXS10134	GATA31E08	DXS10159	DXS6789	DXS6810
6										0.0299824
7													0.0811287
8					0.00176367					0.176367			0.0229277
9	0.119929	0.0229277	0.0176367		0.268078					0.118166			0.266314
9.3									0.00176367	0
10	0.155203	0.342152	0.54321		0.574956		0.0176367		0.0582011	0.405644			0.27866
10.3									0.00705467
11	0.345679	0.442681	0.259259	0.137566	0.121693	0.010582	0.00705467	0.42328	0.186949	0.188713			0.292769
11.3									0.118166	0.00176367
12	0.0388007	0.178131	0.169312	0.213404	0.0299824	0.0952381	0.0141093	0.015873	0.130511	0.0793651			0.0564374
12.3									0.386243
13	0.319224	0.0123457	0.010582	0.393298	0.00352734	0.216931	0.0599647	0.0229277	0.0440917
13.3									0.0599647
14	0.0194004	0.00176367		0.227513		0.382716	0.0776014	0.345679	0.00176367							0.00176367
14.3									0.00529101
15	0.00176367			0.0229277		0.231041	0.282187	0.156966							0.137566
16				0.00529101		0.0617284	0.446208	0.0352734			0.760141		0.00176367		0.234568
17						0.00176367	0.0723104								0.015873	0.119929
18							0.021164				0.00529101					0.64903
19							0.00176367				0.116402				0.0352734	0.223986
20											0.00881834				0.21164	0.00529101
21											0.0493827				0.275132
22											0.0599647			0.00881834	0.0864198
23														0.0970018	0.00176367
23.3														0.00705467
24														0.312169	0.00176367
25														0.202822
26														0.160494
27														0.151675
28														0.0564374
29												0.00176367		0.00352734
30												0.00529101
32												0.042328
32.1												0.031746
33												0.0388007
34												0.031746
34.2												0.107584
34.3												0.118166
35												0.199295
35.2												0.0335097
36												0.142857
37												0.0758377
37.3												0.0670194
38												0.0511464
38.3												0.0123457
39												0.021164
39.3												0.00705467
40												0.00176367
40.3												0.00529101
43.3												0.00176367
44.3												0.00352734
PIC	0.695184	0.591861	0.547848	0.683919	0.526392	0.699157	0.668422	0.615834	0.769283	0.713398	0.379557	0.885536	0.71657	0.772362	0.766398	0.458318
PDF	0.888423	0.81722	0.786051	0.881679	0.769016	0.891512	0.874931	0.835321	0.935352	0.902107	0.62005	0.980053	0.900376	0.932412	0.928431	0.708117
PDM	0.738246	0.656973	0.608618	0.728561	0.58588	0.740094	0.708547	0.674679	0.78971	0.747571	0.402496	0.894314	0.757283	0.799915	0.796593	0.514176
MEC trio	0.695184	0.587523	0.547848	0.6838	0.522136	0.699157	0.664256	0.615834	0.646271	0.713398	0.379557	0.885536	0.712418	0.772362	0.766398	0.458318
MEC Duo	0.555858	0.445184	0.399811	0.542063	0.379444	0.559886	0.527394	0.47043	0.646298	0.576274	0.246126	0.803472	0.580171	0.647312	0.639696	0.314712
PE	0.489873	0.364883	0.30135	0.473814	0.274278	0.492971	0.441606	0.390187	0.580083	0.50562	0.115445	0.783818	0.522308	0.598883	0.592733	0.200208
HET	0.738246	0.656973	0.608618	0.728561	0.58588	0.740094	0.708547	0.674679	0.78971	0.747571	0.402496	0.894314	0.757283	0.799915	0.796593	0.514176
PIC, polymorphism information content; PE, power of exclusion; PDF, power of discrimination in females; PDM, power of discrimination in males; MEC trio, Mean paternity exclusion chance for ChrX markers in trios involving daughters; MEC Duo, Mean paternity exclusion chance for ChrX. HET, heterozygosity
