# Supplementary material for: Genetic polymorphisms of 16 X-STR loci in the Hani population from Southwest China
Source: Forensic Sci Res. 2021 Jun 16;7(2):196–201. doi: 10.1080/20961790.2021.1877389 (PMC9246014; doi:10.1080/20961790.2021.1877389)
Supplement: Supplemental Material [file TFSR_A_1877389_SM6160.zip › Supplementary tables of 1877389/Table S3.xlsx]

## Sheet: Sheet1
Table S3. Hardy–Weinberg equilibrium (HWE) per locus in female samples of Hani population.
		Locus	p-value
		DXS6795	0.575835
		DXS9902	0.816579
		DXS8378	0.959462
		HPRTB	0.797596
		GATA165B12	0.308881
		DXS7132	0.850331
		DXS7424	0.751399
		DXS6807	0.0527717
		DXS6803	0.296779
		GATA172D05	0.829755
		DXS6800	0.614416
		DXS10134	0.331233
		GATA31E08	0.533468
		DXS10159	0.600803
		DXS6789	0.878082
		DXS6810	0.487838
