# Supplementary material for: Genetic polymorphisms of 16 X-STR loci in the Hani population from Southwest China
Source: Forensic Sci Res. 2021 Jun 16;7(2):196–201. doi: 10.1080/20961790.2021.1877389 (PMC9246014; doi:10.1080/20961790.2021.1877389)
Supplement: Supplemental Material [file TFSR_A_1877389_SM6160.zip › Supplementary tables of 1877389/Table S4.xlsx]

## Sheet: Sheet2
Table S4. Likelihood ratio test of linkage disequilibrium (LD) between all pairs of loci in the samples of Yunnan Hani male population.
	DXS6795	DXS9902	DXS8378	HPRTB	GATA165B12	DXS7132	DXS7424	DXS6807	DXS6803	GATA172D05	DXS6800	DXS10134	GATA31E08	DXS10159	DXS6789	DXS6810
DXS6795	-
DXS9902	0.055175	-
DXS8378	0.644162	0.559787	-
HPRTB	0.841473	0.207074	0.444036	-
GATA165B12	0.445104	0.886625	0.212235	0.357355	-
DXS7132	0.662461	0.244799	0.002346	0.1625	0.876902	-
DXS7424	0.433145	0.157509	0.160793	0.619574	0.26139	0.595805	-
DXS6807	0.328565	0.042157	0.873657	0.454788	0.980603	0.214122	0.796021	-
DXS6803	0.309398	0.998582	0.540291	0.894701	0.280018	0.4011	0.266971	0.729266	-
GATA172D05	0.259374	0.874606	0.106587	0.169768	0.466338	0.184223	0.782574	0.430689	0.030478	-
DXS6800	0.158487	0.640968	0.273799	0.427485	0.268518	0.084644	0.713353	0.941421	0.090644	0.079314	-
DXS10134	0.675279	0.382462	0.5872	0.688845	0.348461	0.987531	0.42446	0.016352	0.567574	0.960258	0.965689	-
GATA31E08	0.81421	0.037535	0.812033	0.903596	0.774049	0.37192	0.844727	0.181897	0.564819	0.37781	0.560656	0.926157	-
DXS10159	0.573384	0.780208	0.760622	0.626492	0.687907	0.000579	0.221988	0.077906	0.356137	0.974184	0.409566	0.539562	0.831819	-
DXS6789	0.476331	0.026065	0.13365	0.363964	0.019467	0.154524	0.16305	0.692209	0.786627	0.342291	0.111378	0.550992	0.525217	0.218864	-
DXS6810	0.679102	0.590554	0.638981	0.978936	0.335882	0.527243	0.344108	0.254712	0.733209	0.051312	0.042247	0.529669	0.551242	0.990476	0.647436	-
