# Supplementary material for: Genetic polymorphisms of 16 X-STR loci in the Hani population from Southwest China
Source: Forensic Sci Res. 2021 Jun 16;7(2):196–201. doi: 10.1080/20961790.2021.1877389 (PMC9246014; doi:10.1080/20961790.2021.1877389)
Supplement: Supplemental Material [file TFSR_A_1877389_SM6160.zip › Supplementary tables of 1877389/Table S5.xlsx]

## Sheet: Sheet1
Table S5. Genetic distances between all pair of populations (Phylip software according to Nie)
	Yunnan Bai	Yunnan Hani (this study)	Zhejiang She	Guizhou Miao	Sichuan Yi	Guangxi Zhuang	Guangxi Mulao	Guizhou Bouyei	Xinjiang Kazakh	Xinjiang Uyghur	Shanghai Han	Hunan Han	Sichuan Han	Guizhou Han	Xinjiang Mongolian	Guizhou Sui	Sichuan Tibetan	Qinghai Tibetan	Inner Mongolia Mongolian
Yunnan Bai	-
Yunnan Hani (this study)	0.034303	-
Zhejiang She	0.027165	0.060767	-
Guizhou Miao	0.082171	0.11468	0.095309	-
Sichuan Yi	0.008254	0.038357	0.038342	0.089849	-
Guangxi Zhuang	0.015988	0.061545	0.034051	0.086699	0.030059	-
Guangxi Mulao	0.020749	0.063336	0.03384	0.093184	0.029091	0.010188	-
Guizhou Bouyei	0.018859	0.061816	0.037226	0.0933	0.033748	0.007581	0.011887	-
Xinjiang Kazakh	0.022946	0.044369	0.041586	0.102635	0.026762	0.047502	0.050605	0.055668	-
Xinjiang Uyghur	0.023821	0.048472	0.048315	0.100438	0.024217	0.046924	0.053525	0.059119	0.006534	-
Shanghai Han	0.004837	0.031544	0.022808	0.079789	0.011181	0.017455	0.02081	0.016484	0.028788	0.029721	-
Hunan Han	0.005642	0.045806	0.02834	0.08262	0.015544	0.007465	0.012578	0.010567	0.030611	0.029975	0.007559	-
Sichuan Han	0.006488	0.035457	0.028782	0.081616	0.015944	0.018916	0.023689	0.023052	0.026894	0.030027	0.008943	0.009941	-
Guizhou Han	0.011385	0.043421	0.035296	0.083238	0.021866	0.021242	0.025151	0.018582	0.035705	0.035236	0.009977	0.012551	0.015051	-
Xinjiang Mongolian	0.020162	0.036584	0.03998	0.106588	0.024144	0.048659	0.054545	0.051299	0.01163	0.020081	0.02136	0.029694	0.023763	0.035662	-
Guizhou Sui	0.016158	0.058437	0.04159	0.086287	0.029995	0.005465	0.011335	0.011726	0.05157	0.050368	0.02071	0.009284	0.018206	0.025033	0.051921	-
Sichuan Tibetan	0.031782	0.057199	0.065193	0.11891	0.021355	0.057831	0.04814	0.063078	0.035322	0.034269	0.039456	0.036193	0.029208	0.0509	0.037897	0.05144	-
Qinghai Tibetan	0.02035	0.051405	0.047056	0.096414	0.020436	0.036184	0.034213	0.033636	0.026084	0.024963	0.022253	0.019732	0.023813	0.023565	0.031978	0.037787	0.021405	-
Inner Mongolia Mongolian	0.012729	0.039341	0.032298	0.091935	0.019124	0.033935	0.039385	0.034219	0.015147	0.020729	0.012165	0.020503	0.014555	0.018758	0.013627	0.039388	0.038397	0.025478	-

## Sheet: Sheet2
	0.004837
	0.005642
	0.006534
	0.007465
	0.007559
	0.007581
	0.008254
	0.010188
	0.010567
	0.011181
	0.011887
	0.012578
	0.015544
	0.015988
	0.016484
	0.017455
	0.018859
	0.020749
	0.02081
	0.022808
	0.022946
	0.023821
	0.024217
	0.026762
	0.027165
	0.02834
	0.028788
	0.029091
	0.029721
	0.029975
	0.030059
	0.030611
	0.031544
	0.033748
	0.03384
	0.034051
	0.034303
	0.037226
	0.038342
	0.038357
	0.041586
	0.044369
	0.045806
	0.046924
	0.047502
	0.048315
	0.048472
	0.050605
	0.053525
	0.055668
	0.059119
	0.060767
	0.061545
	0.061816
	0.063336
	0.079789
	0.082171
	0.08262
	0.086699
	0.089849
	0.093184
	0.0933
	0.095309
	0.100438
	0.102635
	0.11468
